# Supplementary material for: Systematic Review and Meta-Analysis of Internal Jugular Vein Variants and Their Relationship to Clinical Implications in the Head and Neck
Source: Diagnostics (Basel). 2024 Dec 9;14(23):2765. doi: 10.3390/diagnostics14232765 (PMC11640428; doi:10.3390/diagnostics14232765)
Supplement: Supplementary file 1 [file diagnostics-14-02765-s001.zip]

Archive with 1 entries (1 files):
- diagnostics-3262610-supplementary.pdf
